# Supplementary material for: Microwave Bandpass Filter Based on Mie-Resonance Extraordinary Transmission
Source: PLoS One. 2016 Dec 19;11(12):e0166696. doi: 10.1371/journal.pone.0166696 (PMC5167252; doi:10.1371/journal.pone.0166696)
Supplement: S1 File — Figure A. Simulated transmission data file of metallic aperture unit cell. Figure B. Simulated transmission data file of single dielectric particle. Figure C. Simulated transmission data file for the unit cell with a series of length l Figure D. Simulated transmission data file for the unit cell with a series of permittivity ε Figure E. Measured transmission data file. (ZIP) [file pone.0166696.s001.zip]

Archive with 5 entries (5 files):
- supporting/Figure A.opj
- supporting/Figure B.opj
- supporting/Figure C.opj
- supporting/Figure D.opj
- supporting/Figure E.opj
